# Supplementary material for: Red Blood Cell-Derived Iron Alters Macrophage Function in COPD
Source: Biomedicines. 2021 Dec 17;9(12):1939. doi: 10.3390/biomedicines9121939 (PMC8698324; doi:10.3390/biomedicines9121939)
Supplement: Supplementary file 1 [file biomedicines-09-01939-s001.zip]

Archive with 1 entries (1 files):
- biomedicines-1482186-SI.pdf
